# Supplementary material for: In vitro Susceptibility to β-Lactam Antibiotics and Viability of Neisseria gonorrhoeae Strains Producing Plasmid-Mediated Broad- and Extended-Spectrum β-Lactamases
Source: Front Microbiol. 2022 Jun 20;13:896607. doi: 10.3389/fmicb.2022.896607 (PMC9251354; doi:10.3389/fmicb.2022.896607)
Supplement: Supplementary file 1 [file Table_1.XLSX]

## Sheet: growth_curve
TABLE S1. Initial data from three independent experiments evaluating the change in CFU over time during the growth of the wild-type strain and the strains carrying the pblaTEM-1, pblaTEM-135 and pblaTEM-20 plasmids.
CFU for WT ATCC 49226
hours	a	b	c	mean	sd
0	52	47	54	51	3.60555
1	62	54	57	57.6667	4.04145
2	99	90	86	91.6667	6.65833
3	156	180	112	149.333	34.4867
4	164	170	132	155.333	20.4287
5	154	201	289	214.667	68.5298
6	267	274	323	288	30.5123
7	356	366	414	378.667	31.0054
8	505	530	610	548.333	54.8483
CFU for strain with pblaTEM-1
hours	a	b	c	mean	sd
0	52	44	60	52	8
1	67	51	77	65	13.1149
2	73	58	91	74	16.5227
3	101	106	88	98.3333	9.29157
4	118	165	132	138.333	24.1316
5	118	184	172	158	35.1568
6	187	264	261	237.333	43.6157
7	369	316	425	370	54.5069
8	472	492	596	520	66.5733
CFU for strain with pblaTEM-135
hours	a	b	c	mean	sd
0	59	50	42	50.3333	8.5049
1	58	49	45	50.6667	6.65833
2	94	80	78	84	8.7178
3	118	150	142	136.667	16.6533
4	135	164	205	168	35.171
5	201	256	212	223	29.1033
6	215	238	318	257	54.0648
7	330	357	293	326.667	32.1299
8	482	401	545	476	72.1873
CFU for strain with pblaTEM-20
hours	a	b	c	mean	sd
0	47	54	55	52	4.3589
1	53	61	48	54	6.55744
2	58	66	72	65.3333	7.02377
3	101	120	140	120.333	19.5021
4	173	175	184	177.333	5.85947
5	195	223	228	215.333	17.7858
6	199	240	255	231.333	28.9885
7	169	204	222	198.333	26.9506
8	157	186	216	186.333	29.5014
