# Supplementary material for: In vitro Susceptibility to β-Lactam Antibiotics and Viability of Neisseria gonorrhoeae Strains Producing Plasmid-Mediated Broad- and Extended-Spectrum β-Lactamases
Source: Front Microbiol. 2022 Jun 20;13:896607. doi: 10.3389/fmicb.2022.896607 (PMC9251354; doi:10.3389/fmicb.2022.896607)
Supplement: Supplementary file 2 [file Table_2.XLSX]

## Sheet: death_curve
Table S2. Initial data from three independent experiments evaluating the change in CFU over time in the presence of ceftriaxone for the wild-type strain and the strains carrying the pblaTEM-1, pblaTEM-135 and pblaTEM-20 plasmids.
CFU for WT ATCC 49226
hours	MICCRO
	0.03					0.125					2
	a	b	c	mean	sd	a	b	c	mean	sd	a	b	c	mean	sd
0	1083	879	1007	989.667	103.099	987	1008	999	998	10.5357	1004	994	1006	1001.33	6.4291
1	632	498	581	570.333	67.6338	233	234	358	275	71.8818	5	23	67	31.6667	31.8957
2	435	398	457	430	29.8161	28	98	52	59.3333	35.5715	0	0	0	0	0
3	108	221	210	179.667	62.3084	0	2	1	1	1	0	0	0	0	0
4	113	210	174	165.667	49.034	0	0	0	0	0	0	0	0	0	0
5	44	54	29	42.3333	12.5831	0	0	0	0	0	0	0	0	0	0
6	12	7	10	9.66667	2.51661	0	0	0	0	0	0	0	0	0	0
7	0	0	0	0	0	0	0	0	0	0	0	0	0	0	0
8	0	0	0	0	0	0	0	0	0	0	0	0	0	0	0
CFU for strain with pblaTEM-1
hours	MICCRO
	0.03					0.125					2
	a	b	c	mean	sd	a	b	c	mean	sd	a	b	c	mean	sd
0	982	996	988	988.667	7.02377	997	1012	1019	1009.33	11.2398	987	995	976	986	9.53939
1	692	423	573	562.667	134.797	236	322	356	304.667	61.8493	172	147	65	128	55.9732
2	504	326	432	420.667	89.5396	0	0	0	0	0	0	0	0	0	0
3	288	257	348	297.667	46.2637	0	0	0	0	0	0	0	0	0	0
4	77	65	154	98.6667	48.2942	0	0	0	0	0	0	0	0	0	0
5	3	0	4	2.33333	2.08167	0	0	0	0	0	0	0	0	0	0
6	0	0	0	0	0	0	0	0	0	0	0	0	0	0	0
7	0	0	0	0	0	0	0	0	0	0	0	0	0	0	0
8	0	0	0	0	0	0	0	0	0	0	0	0	0	0	0
CFU for strain with pblaTEM-135
hours	MICCRO
	0.03					0.125					2
	a	b	c	mean	sd	a	b	c	mean	sd	a	b	c	mean	sd
0	987	992	1002	993.667	7.63763	1003	995	1011	1003	8	1048	1013	1003	1021.33	23.6291
1	511	356	429	432	77.5435	538	386	236	386.667	151.001	367	221	56	214.667	155.597
2	199	237	216	217.333	19.0351	179	116	65	120	57.1052	9	3	4	5.33333	3.21455
3	181	192	189	187.333	5.68624	1	23	14	12.6667	11.0604	0	0	0	0	0
4	187	87	138	137.333	50.0033	0	0	0	0	0	0	0	0	0	0
5	274	154	213	213.667	60.0028	0	0	0	0	0	0	0	0	0	0
6	138	86	129	117.667	27.7909	0	0	0	0	0	0	0	0	0	0
7	78	35	50	54.3333	21.8251	0	0	0	0	0	0	0	0	0	0
8	10	15	12	12.3333	2.51661	0	0	0	0	0	0	0	0	0	0
CFU for strain with pblaTEM-20
hours	MICCRO
	0.03					0.125					2
	a	b	c	mean	sd	a	b	c	mean	sd	a	b	c	mean	sd
0	1085	976	1000	1020.33	57.2742	964	1052	998	1004.67	44.3772	1078	986	895	986.333	91.5005
1	972	962	933	955.667	20.2567	731	727	718	725.333	6.65833	499	365	428	430.667	67.0398
2	877	802	827	835.333	38.1881	723	591	617	643.667	69.9238	339	314	309	320.667	16.0728
3	843	792	758	797.667	42.7824	536	566	512	538	27.0555	237	239	289	255	29.4618
4	905	741	825	823.667	82.0081	536	641	587	588	52.5071	316	145	226	229	85.5395
5	998	901	962	953.667	49.034	674	690	681	681.667	8.02081	311	199	244	251.333	56.359
6	1023	1013	1038	1024.67	12.5831	724	699	738	720.333	19.7569	321	235	279	278.333	43.0039
7	1068	991	1048	1035.67	39.9541	683	689	702	691.333	9.71253	370	264	187	273.667	91.8822
8	1005	953	993	983.667	27.2274	579	457	527	521	61.2209	292	207	165	221.333	64.7019
